# Supplementary material for: Aqueous Extract of Phyllanthus emblica L. Alleviates Functional Dyspepsia through Regulating Gastrointestinal Hormones and Gut Microbiome In Vivo
Source: Foods. 2022 May 20;11(10):1491. doi: 10.3390/foods11101491 (PMC9141879; doi:10.3390/foods11101491)
Supplement: Supplementary file 1 [file foods-11-01491-s001.zip]

Archive with 1 entries (1 files):
- foods-1651339-supplementary.pdf
